# Supplementary material for: Impact of Interleukin-6 –174 G>C Gene Promoter Polymorphism on Neuroblastoma
Source: PLoS One. 2013 Oct 21;8(10):e76810. doi: 10.1371/journal.pone.0076810 (PMC3804531; doi:10.1371/journal.pone.0076810)
Supplement: Table S1 — Characteristics of NBL tumors. (XLSX) [file pone.0076810.s001.xlsx]

## Sheet: Sheet1
Supplementary Table 1. Characteristics of NBL tumors
ID	-174 IL-6 SNP genotypes	IL-6 mRNA levels	Sex	Age at diagnosis (months)	INSS Stage	MYCN status
1224	GG	5.59686	Male	32	Stage 4	No AMP
1243	GG	5.71648	Female	47	Stage 4	No AMP
1498	GG	6.03026	Male	6	Stage 4	No AMP
1928	GG	7.83681	Female	173	Stage 4	No AMP
1968	GG	10.2127	Male	2	Stage 4	No AMP
2309	GG	7.97625	Male	20	Stage 4	AMP
2372	GG	4.30064	Male	80	Stage 4	No AMP
2388	GG	4.01232	Female	36	Stage 4	No AMP
2397	GG	6.65493	Female	7	Stage 4	No AMP
2437	GG	2.91509	Female	45	Stage 4	No AMP
2484	GG	11.029	Female	6	Stage 4	No AMP
2576	GG	4.71569	Female	32	Stage 4	No AMP
2578	GG	6.19198	Female	23	Stage 4	Gain
2841	GG	2.94494	Female	16	Stage 4	No AMP
2854	GG	8.07199	Male	51	Stage 4	No AMP
3038	GG	9.94569	Male	12	Stage 4	AMP
3055	GG	4.38432	Male	17	Stage 4	AMP
1845	GC	4.48236	Female	5	Stage 4	No AMP
2348	GC	4.26912	Male	40	Stage 4	No AMP
2384	GC	8.97153	Male	58	Stage 4	Gain
2568	GC	6.96114	Female	35	Stage 4	No AMP
2599	GC	3.10471	Female	48	Stage 4	No AMP
2622	GC	4.35801	Male	49	Stage 4	No AMP
2633	GC	7.83466	Male	37	Stage 4	No AMP
2692	GC	5.27276	Female	116	Stage 4	No AMP
2852	GC	9.265	Male	50	Stage 4	Gain
931	CC	8.76501	Female	7	Stage 4	N.A.
1124	CC	12.1548	Male	58	Stage 4	No AMP
1275	CC	8.12928	Female	9	Stage 4	No AMP
2497	CC	7.64386	Male	48	Stage 4	Gain
2704	CC	7.22882	Male	13	Stage 4	AMP
No AMP, not amplified; AMP, amplified
N.A. not available
