# Supplementary material for: Impact of Interleukin-6 –174 G>C Gene Promoter Polymorphism on Neuroblastoma
Source: PLoS One. 2013 Oct 21;8(10):e76810. doi: 10.1371/journal.pone.0076810 (PMC3804531; doi:10.1371/journal.pone.0076810)
Supplement: Table S2 — Gene expression and clinical data of Versteeg dataset. (XLSX) [file pone.0076810.s002.xlsx]

## Sheet: Sheet1
Table S2. Gene expression and clincal data of Versteeg dataset.
ID	Overall Survival (days)	Progression Free Survival (days)	Event Overall Survival	Event Progression Free Survival	IL6_205207_at	*Risk Group
itcc0001	5978	5978	0	0	3.32193	LOW RISK
itcc0002	4914	4914	0	0	6.08958	HIGH RISK
itcc0003	5210	97	0	1	4.51096	HIGH RISK
itcc0008	5235	5235	0	0	5.89724	HIGH RISK
itcc0009	5259	161	0	1	4.01792	LOW RISK
itcc0010	5455	5455	0	0	3.93546	LOW RISK
itcc0013	487	456	1	1	5.83036	HIGH RISK
itcc0015	1277	549	1	1	10.0573	HIGH RISK
itcc0017	576	511	1	1	1.80736	LOW RISK
itcc0018	595	431	1	1	4.6837	HIGH RISK
itcc0020	340	340	1	1	6.40939	HIGH RISK
itcc0021	296	209	1	1	6.07254	HIGH RISK
itcc0022	394	394	1	1	4.38543	HIGH RISK
itcc0024	1408	1259	1	1	3.15381	LOW RISK
itcc0025	196	196	1	1	4.67807	HIGH RISK
itcc0026	1577	1577	0	0	4.78136	HIGH RISK
itcc0027	108	108	0	0	4.32912	LOW RISK
itcc0030	2843	2843	0	0	5.60881	HIGH RISK
itcc0031	853	609	1	1	5.98869	HIGH RISK
itcc0032	5412	5412	0	0	4.47249	HIGH RISK
itcc0034	2755	2755	0	0	5.9472	HIGH RISK
itcc0035	3975	3975	0	0	3.79701	LOW RISK
itcc0036	139	93	1	1	4.63227	HIGH RISK
itcc0038	3595	3595	0	0	3.85798	LOW RISK
itcc0041	3353	3353	0	0	4.37851	HIGH RISK
itcc0042	2836	2836	0	0	3.08746	LOW RISK
itcc0044	2122	2122	0	0	3.98185	LOW RISK
itcc0045	2094	2094	0	0	3.30743	LOW RISK
itcc0049	5419	5419	0	0	2.53605	LOW RISK
itcc0050	4472	4472	0	0	4.1375	LOW RISK
itcc0054	4793	4793	0	0	4.41278	HIGH RISK
itcc0056	63	45	1	1	4.07895	LOW RISK
itcc0057	304	304	0	0	4.07039	LOW RISK
itcc0059	4735	146	0	1	6.55305	HIGH RISK
itcc0061	5082	5082	0	0	3.62059	LOW RISK
itcc0063	1545	1545	0	0	7.06609	HIGH RISK
itcc0101	284	236	1	1	4.94017	HIGH RISK
itcc0102	970	145	0	1	4.16189	LOW RISK
itcc0103	1210	1210	0	0	5.74147	HIGH RISK
itcc0105	1021	1021	0	0	6.43463	HIGH RISK
itcc0107	126	73	1	1	3.98185	LOW RISK
itcc0109	4344	4344	0	0	6.12309	HIGH RISK
itcc0111	3430	3430	0	0	4.76553	HIGH RISK
itcc0114	4354	4354	0	0	4.48543	HIGH RISK
itcc0118	256	235	0	0	4.89724	HIGH RISK
itcc0119	4016	4016	0	0	3.88753	LOW RISK
itcc0130	522	522	1	1	4.18587	LOW RISK
itcc0132	154	56	1	1	4.32912	LOW RISK
itcc0134	3039	3039	0	0	2.32193	LOW RISK
itcc0143	2999	2999	0	0	4.34341	LOW RISK
itcc0144	1842	1842	0	0	3.90689	LOW RISK
itcc0145	2754	2754	0	0	3.05311	LOW RISK
itcc0147	2592	2592	0	0	3.29278	LOW RISK
itcc0148	2750	2750	0	0	3.3505	LOW RISK
itcc0150	2499	2499	0	0	3.90689	LOW RISK
itcc0151	1993	1993	0	0	3.16993	LOW RISK
itcc0155	2424	2424	0	0	3.43296	LOW RISK
itcc0169	442	442	1	1	7.98812	HIGH RISK
itcc0170	3925	3925	0	0	2.40599	LOW RISK
itcc0172	3857	3857	0	0	2.98185	LOW RISK
itcc0174	406	334	1	1	4.64961	HIGH RISK
itcc0175	4587	4587	0	0	3.59694	LOW RISK
itcc0181	3184	3184	0	0	3.30743	LOW RISK
itcc0183	3273	3273	0	0	4.07039	LOW RISK
itcc0184	221	206	1	1	5.09592	HIGH RISK
itcc0189	1176	1031	1	1	2.82782	LOW RISK
itcc0191	1957	1957	0	0	5.80736	HIGH RISK
itcc0193	2276	2276	0	0	3.93546	LOW RISK
itcc0194	294	215	1	1	6.27612	HIGH RISK
itcc0195	396	384	1	1	3.76553	LOW RISK
itcc0198	2128	2128	0	0	6.83794	HIGH RISK
itcc0217	1924	1924	0	0	5.24793	HIGH RISK
itcc0219	638	77	1	1	4.32193	LOW RISK
itcc0221	1150	1150	0	0	3.27799	LOW RISK
itcc0284	541	508	1	1	5.52356	HIGH RISK
itcc0285	1363	1363	0	0	3.99096	LOW RISK
itcc0288	489	387	1	1	4.75489	HIGH RISK
itcc0302	5750	5750	0	0	5.73335	HIGH RISK
itcc0380	4857	4857	0	0	5.58195	HIGH RISK
itcc0382	2492	2492	0	0	4.06178	LOW RISK
itcc0383	325	315	1	1	6.05961	HIGH RISK
itcc0385	666	638	1	1	4.69488	HIGH RISK
itcc0386	1790	1790	0	0	3.29278	LOW RISK
itcc0387	385	365	1	1	5.37156	HIGH RISK
itcc0390	757	660	1	1	5.72247	HIGH RISK
itcc0391	1127	1127	0	0	5.79701	HIGH RISK
itcc0392	178	174	1	1	5.2817	HIGH RISK
itcc0398	4868	4868	0	0	3.85798	LOW RISK
*Patients dichotomized into high-risk group and low-risk group using the median cut off
of the normalized gene expression data
