# Supplementary material for: Impact of Interleukin-6 –174 G>C Gene Promoter Polymorphism on Neuroblastoma
Source: PLoS One. 2013 Oct 21;8(10):e76810. doi: 10.1371/journal.pone.0076810 (PMC3804531; doi:10.1371/journal.pone.0076810)
Supplement: Table S3 — Gene expression and clinical data of Seeger dataset. (XLSX) [file pone.0076810.s003.xlsx]

## Sheet: Sheet1
Table S3. Gene expression and clincal data of Seeger dataset.
ID	Progression Free Survival (days)	Event Progression Free Survival	IL6_205207_at	Risk Group
86057	3712	0	5.15381	HIGH RISK
86114	47	1	7.32553	HIGH RISK
86120	443	1	6.47411	HIGH RISK
87062	179	1	7.01569	HIGH RISK
87169	814	1	5.08746	LOW RISK
88003	3040	0	4.90689	LOW RISK
88015	2869	0	5.61471	HIGH RISK
88054	204	1	5.12928	HIGH RISK
88059	46	1	4.81762	LOW RISK
88100	400	1	4.62059	LOW RISK
89008	244	1	4.82273	LOW RISK
89027	4669	0	4.44626	LOW RISK
89043	189	1	4.72247	LOW RISK
89136	265	1	5.04002	LOW RISK
89222	262	1	4.84298	LOW RISK
90113	2906	0	6.92718	HIGH RISK
90126	4482	0	3.6893	LOW RISK
90160	237	1	5.80219	HIGH RISK
90258	688	1	5.00899	LOW RISK
91017	2947	0	6.04658	HIGH RISK
91026	2990	0	6.20359	HIGH RISK
91036	3945	0	4.80736	LOW RISK
91140	3846	0	4.99549	LOW RISK
91141	2813	0	5.4822	HIGH RISK
91147	3045	0	5.95884	HIGH RISK
91156	4469	0	4.82782	LOW RISK
91207	2001	0	4.6837	LOW RISK
91233	3901	0	4.86295	LOW RISK
91257	2871	0	4.87774	LOW RISK
91292	3948	0	5.59395	HIGH RISK
92028	461	1	4.87283	LOW RISK
92119	3294	0	5.5267	HIGH RISK
92122	540	1	6.69766	HIGH RISK
92130	3274	0	4.69488	LOW RISK
92143	3545	0	4.83289	LOW RISK
92154	164	1	6.6014	HIGH RISK
92174	797	1	5.39917	HIGH RISK
92175	3235	0	7.19279	HIGH RISK
92178	475	1	5.58496	HIGH RISK
92199	3272	0	4.84298	LOW RISK
92216	3416	0	4.39917	LOW RISK
92226	2325	0	5.48864	HIGH RISK
92282	602	1	9.53547	HIGH RISK
92283	2394	0	4.72247	LOW RISK
92290	278	1	5.926	HIGH RISK
93007	2135	0	4.67242	LOW RISK
93022	77	1	5.38888	HIGH RISK
93048	353	1	6.3906	HIGH RISK
93053	2989	0	4.51728	LOW RISK
93073	202	1	6.54844	HIGH RISK
93074	164	1	7.09276	HIGH RISK
93079	803	0	4.61471	LOW RISK
93082	349	1	4.39232	LOW RISK
93086	45	1	5.99549	HIGH RISK
93116	3045	0	8.63517	HIGH RISK
93130	3417	0	5.21723	HIGH RISK
93133	1021	1	5.71699	HIGH RISK
93134	335	1	5.59694	HIGH RISK
93162	3283	0	5.61176	HIGH RISK
93177	931	1	5.31832	HIGH RISK
93225	2771	0	4.45943	LOW RISK
93239	218	1	4.926	LOW RISK
93246	588	0	4.72792	LOW RISK
93291	446	1	5.19771	HIGH RISK
94034	112	1	4.8125	LOW RISK
94048	227	1	7.0917	HIGH RISK
94049	147	1	4.90689	LOW RISK
94050	2897	0	4.926	LOW RISK
94078	83	1	5.39575	HIGH RISK
94087	1455	1	6.08534	HIGH RISK
94097	2505	0	4.72792	LOW RISK
94140	2907	0	5.48864	HIGH RISK
94153	1705	0	5.11686	LOW RISK
94164	573	1	4.82782	LOW RISK
94168	2222	0	4.32193	LOW RISK
94176	2254	0	4.60881	LOW RISK
94178	3045	0	4.94017	LOW RISK
94181	2024	0	7.69488	HIGH RISK
94189	427	1	5.33985	HIGH RISK
94220	2082	0	4.43962	LOW RISK
94254	2197	0	4.27053	LOW RISK
94256	67	1	5.44294	HIGH RISK
94271	2482	0	5.07039	LOW RISK
94272	424	1	5.27426	HIGH RISK
94283	2669	0	5.16189	HIGH RISK
95003	160	1	4.84298	LOW RISK
95026	2631	0	4.20163	LOW RISK
95029	993	0	5.14975	HIGH RISK
95082	2621	0	5.08321	LOW RISK
95086	2730	0	4.52356	LOW RISK
95088	103	1	5.51096	HIGH RISK
95089	1370	0	4.44626	LOW RISK
95108	2704	0	5.12101	HIGH RISK
95218	2054	0	4.54226	LOW RISK
95228	1718	0	4.67242	LOW RISK
95259	358	1	5.60288	HIGH RISK
95277	1173	1	7.13134	HIGH RISK
96029	2281	0	5.21335	HIGH RISK
96036	2513	0	4.70044	LOW RISK
96051	631	1	5.94017	HIGH RISK
96052	1765	0	4.60881	LOW RISK
96170	787	1	7.98925	HIGH RISK
*Patients dichotomized into high-risk group and low-risk group using the median cut off
of the normalized gene expression data
